# Supplementary material for: Structural Characterization and Bioactivity of a Titanium(IV)-Oxo Complex Stabilized by Mandelate Ligands
Source: Molecules. 2024 Apr 11;29(8):1736. doi: 10.3390/molecules29081736 (PMC11052117; doi:10.3390/molecules29081736)
Supplement: Supplementary file 1 [file molecules-29-01736-s001.zip]

Archive with 1 entries (1 files):
- molecules-2946565-supplementary.pdf
